# Supplementary material for: A National Survey of Dispensing Practice and Customer Knowledge on Antibiotic Use in Vietnam and the Implications
Source: Antibiotics (Basel). 2022 Aug 12;11(8):1091. doi: 10.3390/antibiotics11081091 (PMC9405246; doi:10.3390/antibiotics11081091)
Supplement: Supplementary file 1 [file antibiotics-11-01091-s001.zip]

Archive with 1 entries (1 files):
- antibiotics-1836198-supplementary.pdf
